# Supplementary material for: Ceramide Phosphoethanolamine as a Possible Marker of Periodontal Disease
Source: Membranes (Basel). 2022 Jun 25;12(7):655. doi: 10.3390/membranes12070655 (PMC9324278; doi:10.3390/membranes12070655)
Supplement: Supplementary file 1 [file membranes-12-00655-s001.zip]

Archive with 1 entries (1 files):
- membranes-1771813-supplementary.pdf
